# Supplementary material for: Glucocorticoid-mediated induction of caveolin-1 disrupts cytoskeletal organization, inhibits cell migration and re-epithelialization of non-healing wounds
Source: Commun Biol. 2021 Jun 18;4:757. doi: 10.1038/s42003-021-02298-5 (PMC8213848; doi:10.1038/s42003-021-02298-5)
Supplement: Supplementary file 3 — Supplementary Data 1 [file 42003_2021_2298_MOESM3_ESM.xlsx]

## Sheet: Fig 1b
	DFU					DFS
Cdc42	0.277	0.383	0.164	0.833		0.344	0.384	0.446	0.751
ArhGEF9	0.474	0.346	0.341	0.206		1	0.348	0.433	1.422
Cdc42bpa	0.253	0.309	0.352	0.344		0.733	1	1.036	1
Cdc42se2	0.605	0.701	0.459	0.841		1	0.883	0.926	1.32
RhoJ	0.201	0.25	0.206	0.18		0.648	1.362	0.91	1
Rac1	0.889	0.972	0.491	1.881		1	0.984	1.276	1.086
Rac2	0.256	0.085	0.088	0.163		1	0.827	0.217	0.751
ArhGEF6	0.94	0.28	0.349	0.143		1	0.767	0.677	3.005
ArhGAP15	0.525	1.991	0.281	6.125		1	0.442	0.116	0.504
ArhGAP24	1.12021	1.77664	0.71599	2.75771		1	1.05821	0.51744	0.38352
IQGAP2	1.87584	4.70101	1.27104	12.4032		1	0.7958	0.9198	0.45053
RhoA	0.331	0.514	0.183	0.854		0.54	0.553	0.763	0.751
RhoB	0.059	0.11	0.026	0.142		0.124	0.223	0.119	0.25
RhoC	0.155	0.138	0.109	0.226		0.269	0.787	0.462	0.751
RhoE/Rnd3	0.525	0.787	0.357	0.946		0.947	1.738	1.015	1
ArhGEF11	0.808	0.608	0.336	0.294		1	0.688	0.732	1.749
ArhGAP29	0.755	0.839	0.574	0.116		2.388	2.137	0.948	1
ArhGAP35	0.609	0.569	0.246	0.24		1	0.595	0.746	0.845
Cav1	1.62	3.012	2.12	2.915		1	0.612	0.922	1.593
Cavin1	1.126	2.3	1.277	5.637		1	1.425	0.063	2.725
Cavin2	5.957	5.857	3.417	7.014		1	3.366	0.931	0.832
Cavin3	2.617	6.107	4.279	10.693		1	1.295	0.173	2.96
Cavin4	2.125	4.729	1.352	3.226		1	0.703	1.402	0.799

## Sheet: Fig 1c
	Normal Skin					VLU - Healers				VLU - Non Healers
Cdc42	1.23693	1.74277	1.13539	1.15091		0.99119	0.71629	0.78013		0.55049	0.42412	0.45042	0.5727	0.29096	0.26342	0.23978	0.35785	0.45721	0.34192
ArhGEF9	1.24105	1.74277	1.15794	0.95628		0.95283	0.81282	0.94085		0.35764	0.21317	0.18595	0.18872	0.29774	0.11346	0.27736	0.35263	0.33436
Cdc42bpa	1.02371	1.55925	0.79843	1.15877		1	0.67533	0.95261		0.28891	0.38356	0.25567	0.16836	0.1713	0.24462	0.50665	0.5293	0.36817	0.25968
Cdc42se2	2.53444	3.75711	2.97154	2.58034		2.27035	1.67324	1.97602		0.80194	0.6555	0.82637	0.42393	0.39344	0.49279	0.66976	0.56454	0.66562	0.31175
RhoJ	0.74323	2.00291	0.79237	0.73473		2.20757	0.86453	1.03272		0.39134	0.32333	0.08639	0.17878	0.18751	0.36054	1.00439	0.81152	0.19069	0.35754
Rac1	1.00016	0.7159	0.79053	0.88566		0.92373	0.58969	0.59782		1.12378	0.81875	0.84049	0.75255	1.20803	0.58875	0.73257	0.50745	0.79944	0.87893
Rac2	1.11316	1.0783	0.83686	0.86338		1.71676	3.82014	3.58649		0.3677	1.0022	0.4763	0.50335	0.31019	0.75759	4.04482	0.54842	1.33175	0.71383
ArhGEF6	1.13637	2.01695	1.35376	1.10664		1.90715	1.42246	1.55829		0.55743	0.48049	0.82363	0.35197	0.42976	0.79863	1.24699	0.70631	0.63078	0.59134
ArhGAP15	1.44462	1.3038	1.20208	0.69966		1.87477	1.9908	1.87365		1.17082	1.7749	1.76968	0.47343	0.56958	0.73166	0.62431	0.86314	0.60195	1.31416
ArhGAP24	3.00314	2.19048	1.77159	0.91948		4.87861	3.11636	3.81902		1.08034	1.08322	0.78596	0.29896	0.61381	1.28129	0.647	0.77737	0.49865	0.98276
IQGAP2	1.30335	0.81943	1.11159	1.47269		1.1471	0.52689	1.41887		0.64999	0.67388	0.54048	0.21634	0.30719	0.43098	0.24938	0.39407	0.40373	0.12005
RhoA	1.14396	1.14396	1.3486	1.0052		1	0.9757	0.80392		0.36952	0.335	0.26002	0.35804	0.29413	0.56794	0.67088	0.36082	0.45012	0.39683
RhoB	0.27484	0.18638	0.06985	0.203		1	0.73528	0.96815		0.05254	0.04553	0.02338	0.04855	0.03162	0.12495	0.37486	0.11873	0.10272	0.08112
RhoC	1.18267	0.76648	0.99178	0.63779		1	1.03809	1.546		0.19539	0.32062	0.17902	0.20017	0.12845	0.54281	1.03958	0.35925	0.41603	0.37502
RhoE/Rnd3	0.47689	0.41526	0.27044	0.34385		1	0.82349	0.69801		0.32181	0.32477	0.31518	0.34041	0.35964	0.66003	0.77491	0.81465	0.67741	0.3517
ArhGEF11	2.65608	4.14842	2.34839	2.54221		2.1168	1.51325	1.66169		0.57329	0.38903	0.4951	0.56408	0.44133	1.11341	1.89531	0.77525	0.34534	0.65743
ArhGAP29	1.69076	1.74277	1.12735	1.0685		0.35887	0.32423	0.47294		0.34078	0.27128	0.10187	0.13008	0.23402	0.11217	0.2424	0.34739	0.11621	0.35292
ArhGAP35	4.76654	6.18238	4.42577	3.94758		1.69932	0.97175	0.94512		1.00138	0.56797	0.70933	0.52226	0.61167	1.3124	2.13891	1.04417	0.94894	1.25523
Cav1	1.36316	1.37305	1.67705	1.66866		1.08202	1.48085	1.51241		3.20786	2.725	2.49209	2.17288

## Sheet: Fig 2a
	Control					DexBSA
ArhGAP35	1.64316	1.84717	0.96624	1.93767		1.59019	1.19323	0.82324	1.40461
Cav1	0.64344	0.56836	0.26758	0.5666		1.112	1.13657	0.60844	1.00597

## Sheet: Fig 2b
	Control				DexBSA
ArhGAP35	0.925	0.943	1.15		0.453	0.574	0.512
Cav1	0.964	0.934	1.11		1.774	1.924	1.904

## Sheet: Fig 2c
	WT				Cav1KO				Cav1OE
ArhGAP35	0.996	0.932	1.08		2.334	2.681	2.5124		0.107	0.231	0.191

## Sheet: Fig 2e
	NFS					DFU
ArhGAP35	4.76654	6.18238	4.42577	3.94758		1.1067	1.03303	0.44754	0.43581

## Sheet: Fig 3a
	Vehicle				CN01				DexBSA
RhoA	0.37	0.42	0.44		1	0.91	0.93		0.73	0.69	0.62

## Sheet: Fig 3c
	WT			WT+DexBSA			Cav1KO+DexBSA			WT+MβCD+DexBSA			WT+ CSD
RhoA	0.33	0.41	0.47	0.71	0.65	0.62	0.12	0.22	0.24	0.11	0.15	0.11	0.83	0.75	0.66

## Sheet: Fig 3g
	Vehicle												MβCD
RhoA	0.9936	1.1301	1.0183	0.858	1.079	0.6937	1.0566	1.1706	0.6146	0.8076	0.919		0.7627	0.6764	0.7369	0.2691	0.0975	0.3525	0.2966	0.1504	0.5231	0.1488	0.3518

## Sheet: Fig 3h
	Vehicle												CN01												MβCD								CSD								CSD Neg Ctrl				MβCD + CN01
RhoA	1.1624	0.954	0.8965	0.9872	1.0095	1.0471	1.0218	0.9217	1.1323	1.3239	0.7782	0.7656	1.7313	1.3156	1.3431	1.3581	1.3219	2.1421	1.5278	2.0372	2.5644	1.5293	1.9825	2.1002	0.4142	0.7206	0.514	0.7997	0.5893	0.5195	0.5328	0.5461	1.2071	1.2678	1.3969	1.4416	1.4588	1.972	2.2317	2.0668	1.0586	1.1624	0.6975	0.7959	0.9251	0.9465	0.8679	1.1428	1.0218
[truncated: 7 more columns]

[truncated: 9 more sheets: Fig 3i, Fig 4a, Fig 4c, Fig 4g, Fig 4h, Fig 4i, Fig 5a, Fig 5b, Fig 5c]
